# Supplementary material for: Development and Characterization of a New Oral Antileishmanial Bis(pyridine-2-Carboxamidine) Drug Through Innovative Dissolution Testing in Biorelevant Media Combined with Pharmacokinetic Studies
Source: Pharmaceutics. 2025 Jun 26;17(7):838. doi: 10.3390/pharmaceutics17070838 (PMC12300650; doi:10.3390/pharmaceutics17070838)
Supplement: Supplementary file 1 [file pharmaceutics-17-00838-s001.zip]

Archive with 1 entries (1 files):
- pharmaceutics-3669237-supplementary.pdf
